# Supplementary material for: A comprehensive splicing characterization of COL4A5 mutations and prognostic significance in a single cohort with X-linked alport syndrome
Source: Front Genet. 2025 Jun 11;16:1564343. doi: 10.3389/fgene.2025.1564343 (PMC12187779; doi:10.3389/fgene.2025.1564343)
Supplement: Supplementary file 2 [file Table3.xlsx]

## Sheet: Table S3
No.	Nucleotide	Intron/ Exon	Zygosity	Mutation Origin	Family history	Novel	Amino acid	ACMG Classification	Type	Diagnosis	Renal biopsy	RAAS inhibitor
1	c.780+243T>C	intron13	het	mother	N	Y	——	Uncertain	Intronic	AS？	——	N
2	c.780+5G>A	intron13	het	father	Y	N	——	Uncertain	Intronic	AS？	——	N
3	c.2510-2A>G	intron30	het	mother	Y	N	——	Pathogenic	Intronic	AS	——	N
4	c.3604+65 A>G	intron40	hemi	mother	Y	Y	——	Uncertain	Intronic	MsPGN	MsPGN, IgA deposition	Y
5	c.4976+1G>A	intron50	hemi	——	N	Y	——	Pathogenic	Intronic	AS	AS	N
6	c.220C>T	exon3	het	mother	N	Y	p.R74W	Uncertain	Missense	AS？	——	N
7	c.262C>T	exon4	het	father	N	N	p.P88S	Uncertain	Missense	NS	MCD	N
8	c.638G>A	exon11	hemi	mother	Y	Y	p.G213E	Pathogenic	Missense	AS	AS	Y
9	c.641C>T	exon11	hemi	mother	N	Y	p.P214L	uncertain	Missense	aHUS	——	N
10	c.679G>A	exon12	het	——	N	N	p.G227S	Pathogenic	Missense	AS	MCD	Y
11	c.973G>A	exon17	hemi	mother	Y	N	p.G325R	Likely pathogenic	Missense	AS	MsPGN	Y
12	c.1276G>A	exon20	hemi	mother	Y	N	p.G426R	Likely pathogenic	Missense	AS	AS	Y
13	c.1499G>A	exon22	hemi	mother	Y	Y	p.G500D	Likely pathogenic	Missense	AS	——	N
14	c.1634G>A	exon24	hemi	——	N	N	p.G545D	Pathogenic	Missense	AS	FSGS,AS	Y
15	c.1781G>T	exon25	hemi	mother	Y	Y	p.G594V	Likely pathogenic	Missense	AS	MsPGN	N
16	c.2228G>A	exon28	hemi	mother	Y	N	p.G743D	Uncertain	Missense	AS？	——	N
17	c.2314G>C	exon29	het	father	Y	Y	p.G772R	Likely pathogenic	Missense	AS	——	N
18	c.2329C>A	exon29	het	father	Y	Y	p.R777S	Uncertain	Missense	AS？	——	Y
19	c.2605G>A	exon31	hemi	——	N	N	p.G869R	Pathogenic	Missense	AS	AS	N
20	c.2624G>A	exon31	het	mother	Y	N	p.G875E	Likely pathogenic	Missense	AS	——	Y
21	c.2678G>A	exon32	het	mother	Y	Y	p.G893D	Likely pathogenic	Missense	AS	AS	Y
22	c.3059T>C	exon35	het	mother	Y	Y	p.I1020T	Uncertain	Missense	AS？	——	N
23	c.3319G>A	exon37	het	mother	Y	Y	p.G1107R	Pathogenic	Missense	AS	AS	Y
24	c.3667G>A	exon41	hemi	mother	Y	Y	p.G1223S	Likely pathogenic	Missense	AS	AS	Y
25	c.3808G>T	exon42	hemi	mother	Y	N	p.G1270C	Likely pathogenic	Missense	AS	MsPGN	N
26	c.3809G>A	exon42	het	mother	Y	Y	p.G1270D	Likely pathogenic	Missense	IgAN	IgAN	Y
27	c.72_81+14del	exon1	het	mother	Y	Y	——	Uncertain	Frameshift	AS	AS	Y
28	c.3148delC	exon36	hemi	mother	N	Y	p.P1050Lfs*102	Likely pathogenic	Frameshift	AS	AS	N
29	c.3985delC	exon43	het	mother	N	Y	p.P1329Qfs*6	Pathogenic	Frameshift	AS	AS	N
30	c.2577delA	exon31	hemi	mother	Y	Y	p.G860Vfs*15	Likely pathogenic	Frameshift	AS	AS	Y
31	c.3411delC	exon38	hemi	mother	Y	Y	p.P1138Lfs*13	Pathogenic	Frameshift	AS	AS	N
32	c.856delG	exon15	het	mother	Y	Y	p.G286Vfs*60	Likely pathogenic	Frameshift	AS	AS	Y
33	c.4854_4855del	exon50	hemi	mother	N	Y	p.S1619Lfs*20	Likely pathogenic	Frameshift	NS	AS	Y
34	c.3411delC	exon38	hemi	——	N	Y	p.G1137Gfs*15	Pathogenic	Frameshift	AS	AS	Y
35	c.3513delA	exon39	het	——	N	Y	p.D1172fsTer133	Pathogenic	Frameshift	AS	AS	Y
36	c.4943G>A	exon50	het	——	N	Y	p.W1648X	Pathogenic	Nonsense	AS	AS	Y
37	c.5029C>T	exon51	hemi	mother	N	N	p.R1677X	Pathogenic	Nonsense	AS	AS	Y
38	——	exon1-51*	het	——	Y	N	——	Pathogenic	CNV	AS	AS	Y
39	——	exon1-51**	hemi	——	Y	N	——	Pathogenic	CNV	AS	AS	Y
40	——	exon22***	het	——	Y	Y	——	Pathogenic	CNV	AS	AS	N
41	——	exon8-13****	hemi	mother	Y	N	——	Pathogenic	CNV	AS	——	Y
