# Supplementary material for: A comprehensive splicing characterization of COL4A5 mutations and prognostic significance in a single cohort with X-linked alport syndrome
Source: Front Genet. 2025 Jun 11;16:1564343. doi: 10.3389/fgene.2025.1564343 (PMC12187779; doi:10.3389/fgene.2025.1564343)
Supplement: Supplementary file 5 [file Table4.xlsx]

## Sheet: Table S4
Patient No.	Genotype Information									In silico Prediction																							minigene assay		a5(IV) Staining in GBM
	Nucleotide	Intron/ Exon	Exon Length (bp)	Location in exon (bp)	Zygosity	Novel	Amino acid	ACMG Classification		Polyphen-2	Mutation Taster	EX-SKIP		ESE finder												Splice AI			BDGP		RNA Splicer
														WT						MUT						Δ type	Δ score
														SF2/ASF	SF2/ASF	SC35	SRp40	SRp55		SF2/ASF	SF2/ASF	SC35	SRp40	SRp55
1	c.780+243T>C	intron13	—	—	het	Y	_	Uncertain		_	P	_		_	_	_	_	_		_	_	_	_	_		——	0		NC		NC		Exon13 skipping		NA
2	c.780+5G>A	intron13	—	—	het	N	_	Uncertain		_	DC	_		_	_	_	_	_		_	_	_	_	_		Donor Loss	0.36		5'DS:1→0.96(4%)		NC		Exon13 skipping		NA
3	c.2510-2A>G	intron30	—	—	het	N	_	Pathogenic		_	DC	_		_	_	_	_	_		_	_	_	_	_		Acceptor Loss	1		NC		Deleting 18bp / Deleting 168bp		Normal		NA
4	c.3604+65 A>G	intron40	—	—	hemi	Y	_	Uncertain		_	P	_		_	_	_	_	_		_	_	_	_	_		——	0		NC		NC		Normal		Normal
5	c.4976+1G>A	intron50	—	—	hemi	Y	_	Pathogenic		_	DC	_		_	_	_	_	_		_	_	_	_	_		Donor Loss	0.77		5'DS:0.92→NA		Inserting 189bp/ Deleting 173bp		Exon50 skipping		Segmental
6	c.220C>T	exon3	90	+12	het	Y	p.R74W	Uncertain		B	P	MUT		0	1	1	0	0		0	0	1	0	0		—	0		NC		NC		Normal		NA
7	c.262C>T	exon4	45	+15	het	N	p.P88S	Uncertain		PD*	DC	Both		1	1	2	2	0		1	1	1	2	0		Donor Loss	0.01		NC		NC		Normal		NA
8	c.638G>A	exon11	36	+8	hemi	Y	p.G213E	Pathogenic		PD	DC	WT		0	1	2	2	0		0	1	1	2	0		Acceptor Gain / Donor Gain	0.01		3’AS:0.55→0.56(2%)		NC		Exon11 skipping		Segmental
9	c.641C>T	exon11	36	+5	hemi	Y	p.P214L	uncertain		PD	DC	MUT		0	1	1	2	0		0	0	1	2	0		—	0		3’AS:0.55→0.49(11%)		NC		Normal		NA
10	c.679G>A	exon12	42	+9	het	N	p.G227S	Pathogenic		PD	DC	WT		1	1	2	1	0		0	0	2	1	0		Acceptor Gain	0.04		5'DS:0.82→NA		NC		Normal		Segmental
11	c.973G>A	exon17	54	+18	hemi	N	p.G325R	Likely pathogenic		PD	DC	WT		2	1	0	0	0		1	2	1	1	0		Acceptor Gain	0.02		NC		NC		Normal		Normal
12	c.1276G>A	exon20	174	+64	hemi	N	p.G426R	Likely pathogenic		PD	DC	WT		2	2	0	0	0		2	2	0	2	0		—	0		NC		NC		Normal		Absence
13	c.1499G>A	exon22	93	+18	hemi	Y	p.G500D	Likely pathogenic		PD	DC	WT		2	2	2	2	0		1	2	2	1	0		Acceptor Gain	0.01		3’AS:0.79→0.74(8%)		NC/ Inserting 17bp		Normal		NA
14	c.1634G>A	exon24	192	-47	hemi	N	p.G545D	Pathogenic		PD	DC	WT		0	0	0	2	0		0	0	0	1	0		—	0		5'DS:0.54→NA		NC		Normal		Normal
15	c.1781G>T	exon25	169	-2	hemi	Y	p.G594V	Likely pathogenic		PD*	DC	Both		0	0	0	0	0		0	0	0	0	0		Donor Gain	0.02		3’AS:0.99→1(1%)		NC		Normal		Segmental
16	c.2228G>A	exon28	98	+17	hemi	N	p.G743D	Uncertain		PD	DC	WT		1	1	1	2	0		2	2	1	2	0		—	0		3'AS:0.8→0.72(10%)		NC		Normal		NA
17	c.2314G>C	exon29	151	-70	het	Y	p.G772R	Likely pathogenic		PD	DC	WT		0	0	2	1	0		0	0	1	1	1		Donor Gain	0.16		NC		NC		Normal		NA
18	c.2329C>A	exon29	151	+67	het	Y	p.R777S	Uncertain		B	P	MUT		0	0	0	0	0		0	0	0	1	0		Donor Loss	0.24		5'DS:0.63→0.67(6%)		NC		Exon29 skipping		NA
19	c.2605G>A	exon31	168	+73	hemi	N	p.G869R	Pathogenic		PD	DC	Both		3	3	1	0	0		2	4	2	1	0		—	0		3'AS:0.70→0.71(1%)		NC		Exon31 skipping		Absence
20	c.2624G>A	exon31	168	+54	het	N	p.G875E	Likely pathogenic		PD	DC	WT		0	1	2	2	0		0	1	2	1	0		—	0		3'AS:0.70→0.41(41%)		NC		Exon31 skipping		NA
21	c.2678G>A	exon32	90	-1	het	Y	p.G893D	Likely pathogenic		PD	DC	Both		1	1	1	2	0		1	1	1	1	0		Acceptor Loss	0.44		5'DS:0.79→NA, 3'AS:0.79→0.47(40%)		NC		Exon32 skipping		Absence
22	c.3059T>C	exon35	90	-43	het	Y	p.I1020T	Uncertain		B	P	WT		0	0	2	1	0		1	1	2	1	0		—	0		3'AS:0.59→0.53(10%)		NC		Normal		NA
23	c.3319G>A	exon37	127	+55	het	Y	p.G1107R	Pathogenic		PD	DC	MUT		0	1	1	1	0		0	1	1	1	0		—	0		NC		NC		Exon37 skipping		Segmental
24	c.3667G>A	exon41	186	-63	hemi	Y	p.G1223S	Likely pathogenic		PD	DC	WT		1	2	2	1	0		0	1	2	0	0		—	0		3'AS:0.89→0.88(1%)		NC		Exon41 skipping		Absence
25	c.3808G>T	exon42	134	-18	hemi	N	p.G1270C	Likely pathogenic		PD	DC	MUT		1	2	2	2	0		0	1	2	1	0		Acceptor Gain	0.02		new AS		Deleting 27bp/ NC		Normal		Segmental
26	c.3809G>A	exon42	134	-19	het	Y	p.G1270D	Likely pathogenic		PD	DC	WT		1	2	2	2	0		1	2	1	2	0		—	0		NC		NC		Normal		Normal
