# Supplementary material for: A comprehensive splicing characterization of COL4A5 mutations and prognostic significance in a single cohort with X-linked alport syndrome
Source: Front Genet. 2025 Jun 11;16:1564343. doi: 10.3389/fgene.2025.1564343 (PMC12187779; doi:10.3389/fgene.2025.1564343)
Supplement: Supplementary file 6 [file Table1.xlsx]

## Sheet: Table S1
ABCB1	ACTN4	ALDH3A1	ALG1	ALG13	ANKFY1	ANLN	APOA1
APOE	APOL1	APTX	ARHGAP24	ARHGDIA	AVIL	B2M	BDNF
BRAF	C3	CARD8	CD151	CD2AP	CD44	CD46	CDK20
CFB	CFH	CFHR1	CFHR3	CFHR5	CFI	CLCN5	COL4A3
COL4A4	COL4A5	COL4A6	COQ10A	COQ10B	COQ2	COQ3	COQ4
COQ5	COQ6	COQ7	COQ8A	COQ8B	COQ9	CRB2	CUBN
DEFA4	DGKE	DLC1	DSTYK	E2F3	EMP2	EPAS1	ETFDH
FAT1	FDX2	FDXR	FGA	FLG	FN1	G6PC1	GAPVD1
GC	GLA	GSN	INF2	ITGA3	ITGB4	ITSN1	ITSN2
KANK1	KANK2	KANK4	KIRREL1	LAGE3	LAMA5	LAMB2	LAMB3
LAMC2	LCAT	LMNA	LMX1B	LYZ	MAFB	MAGI2	MEFV
MIF	MMACHC	MME	MT-TL1	MYCT1	MYH9	MYO1E	NARS2
NEIL1	NEK8	NEU1	NPHP3	NPHP4	NPHS1	NPHS2	NUP107
NUP133	NUP160	NUP205	NUP85	NUP93	NXF5	OCRL	OSGEP
PAX2	PAX6	PDSS1	PDSS2	PEX1	PLA2R1	PLCE1	PMM2
PODXL	PTPRO	REN	SAA1	SCARB2	SGPL1	SLC17A5	SLC35A2
SMARCAL1	SPRY2	SYNPO	TBC1D8B	THSD7A	TNS2	TP53RK	TPRKB
TRPC6	TSC2	TTC21B	TTR	UMOD	VPS33A	WDR4	WDR73
WT1	XPO5	ZMPSTE24	ZNF543
